# Supplementary material for: Proteomic Identification of IL4I1 as a Therapeutic Target in P53-Mutant Endometrial Cancer
Source: Cancers (Basel). 2025 Sep 12;17(18):2986. doi: 10.3390/cancers17182986 (PMC12468537; doi:10.3390/cancers17182986)
Supplement: Supplementary file 1 [file cancers-17-02986-s001.zip]

Archive with 4 entries (4 files):
- File S1. The  original Western blot figures.pptx
- Supplemental materials.pdf
- Table S1.xlsx
- Table S2.xlsx
