# Supplementary material for: Proteomic Identification of IL4I1 as a Therapeutic Target in P53-Mutant Endometrial Cancer
Source: Cancers (Basel). 2025 Sep 12;17(18):2986. doi: 10.3390/cancers17182986 (PMC12468537; doi:10.3390/cancers17182986)
Supplement: Supplementary file 1 [file cancers-17-02986-s001.zip › Table S1.xlsx]

## Sheet: Table S1
Table S1. Antibodies used herein.
Antigen	catalog number	Antibody clone	Species	Clonality	Dilution	Source
IL4I1	ab222102	EPR22070	Rabbit	Monoclonal	1:1000	Abcam, Cambridge, USA
P53	ab32389	E26	Rabbit	Monoclonal	1:100	Abcam, Cambridge, USA
MLH1	MAB-0838	MX063	Mouse	Monoclonal	1:100	Maixin, FZ, China
PMS2	RMA-0775	EP51	Rabbit	Monoclonal	1:100	Maixin, FZ, China
MSH6	MAB-0831	MX056	Mouse	Monoclonal	1:100	Maixin, FZ, China
MSH2	MAB-0836	MX061	Mouse	Monoclonal	1:100	Maixin, FZ, China
