# Supplementary material for: Proteomic Identification of IL4I1 as a Therapeutic Target in P53-Mutant Endometrial Cancer
Source: Cancers (Basel). 2025 Sep 12;17(18):2986. doi: 10.3390/cancers17182986 (PMC12468537; doi:10.3390/cancers17182986)
Supplement: Supplementary file 1 [file cancers-17-02986-s001.zip › Table S2.xlsx]

## Sheet: Table S2
	Supplementary Table S2. Primer sequences
	Primer Name	Forward	Reverse
	POLE-exon9	5'-TCTTAACAACGAGGAGGT-3'	5'-TTGCTCCCATTCTGGACTAA-3'
	POLE-exon10	5'-CACATTGCTGTGGACTTCTTTG-3'	5'-CTCATGGAGCTGCAATTCTGA-3'
	POLE-exon11	5'-ATGAGGCTCTTCTGAAC-3'	5'-CCAGGACCCCTCCTCCTAAGTC-3'
	POLE-exon12	5'-ACTCGCACCTCCGTCT-3'	5'-TCCATGAGTGTGGACAG-3'
	POLE-exon13	5'-GCCCAGTTTTGCCAGTTCT-3'	5'-GAGCGGCTGCATACAT-3'
	POLE-exon14	5'-CTGTGCCGGTCTCCTTACTGT-3'	5'-GGGACATCCACCTCATCAG-3'
